# Supplementary material for: 1,2,3-Triazole Hybrids Containing Isatins and Phenolic Moieties: Regioselective Synthesis and Molecular Docking Studies
Source: Molecules. 2024 Mar 30;29(7):1556. doi: 10.3390/molecules29071556 (PMC11013233; doi:10.3390/molecules29071556)
Supplement: Supplementary file 1 [file molecules-29-01556-s001.zip]

Archive with 1 entries (1 files):
- molecules-2938910-supplementary.pdf
